# Supplementary material for: Specificity and wealth of autobiographical memories in restrictive and mixed anorexic patients
Source: PLoS One. 2021 Sep 10;16(9):e0256959. doi: 10.1371/journal.pone.0256959 (PMC8432787; doi:10.1371/journal.pone.0256959)
Supplement: S1 Dataset — (XLSX) [file pone.0256959.s001.xlsx]

## Sheet: DATASET
Participant_Code	Group	Type_of_Trouble	Age	Years_of_education	BMI	Length_of_eating_disorder	Length_of_hospitalization_in_days	Number_of_hospitalizations	EDI_drive_for_thinness	EDI_bulimia	EDI_body_dissatisfaction	EDI_ineffectiveness	EDI_perfectionnism	EDI_Interpersonal_distrust	EDI_Interoceptive_awareness	EDI_maturity_fears	EDI_TOTAL	HADS_anxiety	HADS_depression	HADS_TOTAL	Specificity_TOTAL	Specificity_positive	Specificity_negative	Complexity	Complexity_positive	Complexity_negative	Different_memories
C01	control	1	20	superior to baccalaureate	22.9481				1	0	1	4	0	0	0	1	7	2	1	3	80	60	100	3.2	2.8	3.6	100
C02	control	1	18	equal to baccalaureate	25.3906				19	0	17	6	9	3	1	2	57	5	2	7	88.8889	100	75	3.8	3.2	4.4	90
C03	control	1	17	equal to baccalaureate	18.2183				0	0	4	4	2	3	2	1	16	12	1	13	80	80	80	3.8	4.4	3.2	100
C04	control	1	18	equal to baccalaureate	19.0039				1	0	6	5	10	0	4	0	26	8	2	10	100	100	100	4.2	4	4.4	100
C05	control	1	21	superior to baccalaureate	20.4382				0	0	1	4	1	3	0	1	10	7	2	9	90	80	100	3.8	3.2	4.4	100
C06	control	1	19	equal to baccalaureate	17.9982				0	0	0	3	4	8	0	1	16	4	3	7	90	100	80	4.5	4.8	4.2	100
C07	control	1	17	equal to baccalaureate	18.0662				0	0	1	6	1	3	0	3	14	6	3	9	80	80	80	3.2	3.4	3	100
C08	control	1	22	superior to baccalaureate	22.4913				5	0	0	4	10	1	1	0	21	9	1	10	80	60	100	5.1	6.6	3.6	100
C09	control	1	21	superior to baccalaureate	23.7387				2	1	1	2	2	7	0	12	27	8	3	11	100	100	100	4.6	4.6	4.6	100
C10	control	1	20	superior to baccalaureate	20.5761				5	3	3	1	1	0	0	5	18	8	4	12	80	80	80	3.7	4	3.4	100
C11	control	1	21	superior to baccalaureate	25.721				14	5	11	4	6	0	5	4	49	13	5	18	100	100	100	4.9	4.8	5	100
C12	control	1	21	equal to baccalaureate	17.8359				0	3	9	3	15	1	2	3	36	7	0	7	100	100	100	5.4	5.4	5.4	100
C13	control	1	18	equal to baccalaureate	20.3223				0	5	3	8	4	12	4	4	40	12	2	14	80	80	80	2.8	2.8	2.8	100
C14	control	1	21	superior to baccalaureate	25.9516				3	1	4	3	3	0	0	8	22	4	0	4	90	100	80	4.2	4.2	4.2	100
C15	control	1	18	equal to baccalaureate	20.202				6	3	20	5	3	5	3	5	50	11	2	13	100	100	100	2.7	2.6	2.8	90
C16	control	1	13	inferior to baccalaureate	21.0937				4	9	6	1	3	2	6	16	47	10	4	14	90	100	80	3.6	3.4	3.8	100
C17	control	1	21	superior to baccalaureate	20.4491				5	4	13	3	9	0	3	6	43	10	4	14	100	100	100	4.2	3.8	4.6	100
C18	control	1	18	equal to baccalaureate	18.8271				6	4	13	16	7	13	11	10	80	14	5	19	100	100	100	3.6	3.6	3.6	100
C19	control	1	20	equal to baccalaureate	20.202				18	4	8	5	6	7	8	7	63	14	1	15	80	80	80	3.4	4.2	2.6	100
C20	control	1	19	equal to baccalaureate	21.4533				5	5	15	5	4	9	3	8	54	10	5	15	80	80	80	3	3.2	2.8	100
C21	control	1	18	equal to baccalaureate	17.0068				1	5	4	7	2	6	7	3	35	12	3	15	90	80	100	4.1	3.8	4.4	100
C22	control	1	18	equal to baccalaureate	19.6506				17	6	8	15	9	9	8	15	87	5	4	9	88.8889	75	100	3.4	3	3.8	90
C23	control	1	18	equal to baccalaureate	24.677				2	3	3	1	6	0	3	1	19	10	4	14	88.8889	75	100	3.5	2.8	4.2	80
C24	control	1	18	equal to baccalaureate	20.202				0	3	3	13	2	11	16	5	53	11	5	16	70	60	80	3.1	4	2.2	90
C25	control	1	18	equal to baccalaureate	20.8327				1	2	2	1	4	1	0	1	12	8	4	12	100	100	100	4.5	5	4	100
C26	control	1	13	inferior to baccalaureate	17.313				10	4	10	13	17	5	12	8	79	13	9	22	77.7778	75	80	2.6	1.6	3.6	90
C27	control	1	14	inferior to baccalaureate	17.0562				6	4	2	1	2	12	6	9	42	6	4	10	100	75	80	4.5	4.8	4.2	90
C28	control	1	14	inferior to baccalaureate	20.5761				1	5	13	4	11	8	0	5	47	6	2	8	70	75	80	3.3	3.2	3.4	100
C29	control	1	17	inferior to baccalaureate	22.0604				2	3	14	5	6	10	3	1	44	5	2	7	80	75	80	4.6	4.4	4.8	100
C30	control	1	23	superior to baccalaureate	19.6072				0	5	5	7	2	5	4	12	40	11	7	18	80	60	100	5.2	6	4.4	100
C31	control	1	22	superior to baccalaureate	20.1956				0	3	4	3	0	2	1	2	15	5	0	5	66.67	50	80	4.5	3.6	5.4	90
C32	control	1	22	superior to baccalaureate	18.8324				4	1	5	3	0	1	4	9	27	9	3	12	80	80	80	4.1	3.8	4.4	100
C33	control	1	23	superior to baccalaureate	18.5078				14	5	6	5	6	0	3	2	41	8	1	9	60	60	60	6.7	6	7.4	100
C34	control	1	23	superior to baccalaureate	17.11				2	2	1	3	1	0	2	1	12	9	6	15	80	60	100	5.1	4.8	5.4	100
C35	control	1	18	equal to baccalaureate	17.5926				0	2	10	4	3	6	1	6	32	7	3	10	60	66.6667	25	6.2	6.2	6.2	90
C36	control	1	18	equal to baccalaureate	26.2917				5	5	11	4	4	7	12	9	57	10	3	13	100	100	100	4.7	4.6	4.8	90
C37	control	1	18	equal to baccalaureate	20.5688				2	3	2	4	3	3	0	2	19	6	3	9	50	60	40	3	2.2	3.8	90
C38	control	1	19	equal to baccalaureate	21.7181				1	1	11	3	6	2	4	4	32	9	3	12	50	60	40	4.7	4	5.4	100
C39	control	1	17	inferior to baccalaureate	19.8141				0	3	4	4	0	8	4	10	33	12	3	15	66.6667	40	100	3.3	3.4	3.2	90
C40	control	1	21	superior to baccalaureate	21.5349				3	6	5	4	3	1	0	4	26	6	6	12	60	60	60	6.3	6.6	6	100
C41	control	1	21	superior to baccalaureate	19.1512				0	3	2	5	2	1	5	5	23	5	1	6	60	60	60	4.9	5.4	4.4	100
C42	control	1	21	superior to baccalaureate	20.1092				1	4	5	4	7	0	0	3	24	7	2	9	90	80	100	4.9	5	4.8	100
C43	control	1	21	superior to baccalaureate	20.202				0	5	3	1	13	0	5	2	29	13	4	17	70	60	80	8.5	7.2	9.8	90
C44	control	1	21	superior to baccalaureate	20.7157				2	5	5	2	2	1	3	2	22	10	2	12	80	80	80	5.5	6.2	4.8	100
C45	control	1	21	superior to baccalaureate	19.487				2	6	5	1	0	0	0	6	20	6	6	12	90	100	80	4.5	3.2	5.8	100
C46	control	1	15	inferior to baccalaureate	20.7612				1	8	6	6	10	4	9	6	50	10	1	11	70	60	80	5	5.4	4.6	100
C47	control	1	14	inferior to baccalaureate	19.7133				2	5	8	3	2	11	2	6	39	10	5	15	70	60	80	3.4	3.4	3.4	100
C48	control	1	14	inferior to baccalaureate	21.7193				0	2	4	3	3	0	0	10	22	4	0	4	90	80	100	5.7	5.6	5.8	100
C49	control	1	15	inferior to baccalaureate	19.257				1	5	5	4	0	1	1	10	27	9	2	11	55.5556	40	80	4.4	4.2	4.6	90
C50	control	1	17	inferior to baccalaureate	20.0177				1	6	6	9	6	4	1	6	39	9	10	19	22.2222	75	80	4.2	4.6	3.8	100
C51	control	1	22	superior to baccalaureate	20.83				3	3	6	3	5	0	0	9	29	3	4	7	55.5556	60	50	2	2	2	90
C52	control	1	19	equal to baccalaureate	19.9481				3	5	7	8	1	5	14	4	47	6	4	10	77.7778	100	50	2.3	2	2.6	90
C53	control	1	20	superior to baccalaureate	19.1001				0	2	3	1	2	0	2	4	14	6	0	6	55.5556	50	66.6667	3.2	3.4	3	90
C54	control	1	18	equal to baccalaureate	20.8086				0	1	12	4	0	1	2	16	36	6	1	7	60	60	60	3	3	3	100
C55	control	1	21	superior to baccalaureate	19.3772				11	3	8	14	11	7	3	3	60	10	5	15	70	50	100	2.9	3	2.8	90
C56	control	1	22	superior to baccalaureate	18.7783				3	2	4	3	0	0	0	3	15	6	2	8	90	100	80	2.8	3	2.6	90
C57	control	1	22	superior to baccalaureate	26.2917				1	3	5	4	2	0	0	5	20	10	7	17	70	60	80	2.3	2	2.6	100
C58	control	1	21	superior to baccalaureate	27.0552				3	3	16	0	2	0	4	4	32	10	2	12	80	80	80	3.6	3.6	3.6	100
C59	control	1	18	equal to baccalaureate	19.0311				0	3	3	1	2	2	1	2	14	5	1	6	100	100	100	3.2	3	3.4	90
C60	control	1	18	equal to baccalaureate	19.9184				8	5	7	5	9	7	9	3	53	12	1	13	44.4444	50	40	1.8	2	1.6	90
C61	control	1	18	equal to baccalaureate	21.4844				7	4	11	4	7	2	3	4	42	12	2	14	90	75	100	2.8	2.2	3.4	90
C62	control	1	23	equal to baccalaureate	18.9388				0	6	3	3	4	2	0	5	23	4	0	4	62.5	66.6667	60	1.6	1.2	2	80
C63	control	1	18	equal to baccalaureate	23.4075				5	1	13	5	0	3	0	10	37	10	3	13	70	100	50	2.9	3	2.8	90
C64	control	1	18	equal to baccalaureate	18.5529				10	3	16	10	2	6	11	3	61	9	3	12	60	50	66.6667	2.4	2	2.8	90
C65	control	1	17	equal to baccalaureate	18.6851				1	3	4	2	5	3	2	4	24	6	2	8	80	60	100	3.3	2.8	3.8	100
C66	control	1	20	superior to baccalaureate	25.7117				0	3	5	3	7	10	0	8	36	9	8	17	87.5	66.6667	100	2.8	2	3.6	80
C67	control	1	18	equal to baccalaureate	19.6072				18	0	18	13	1	4	9	11	74	11	5	16	90	80	100	3.7	3.4	4	100
C68	control	1	23	superior to baccalaureate	20.3244				5	4	2	4	6	8	4	6	39	8	0	8	30	40	20	2.5	2.4	2.6	100
C69	control	1	21	superior to baccalaureate	22.9854				1	3	13	2	2	0	2	0	23	8	5	13	50	60	40	1.6	1.4	1.8	100
C70	control	1	16	equal to baccalaureate	20.7612				6	2	7	7	12	11	11	3	59	8	3	11	80	100	71.4286	3.1	2.8	3.4	100
C71	control	1	18	equal to baccalaureate	21.6311				10	4	5	4	10	0	5	14	52	5	1	6	90	100	80	3.8	4.8	2.8	100
C72	control	1	22	superior to baccalaureate	18.8271				0	4	3	1	3	3	0	3	17	10	4	14	77.78	80	75	2.4	2.6	2.2	90
C73	control	1	24	superior to baccalaureate	19.5312				1	4	4	2	1	4	0	5	21	8	3	11	80	60	100	5.7	5.4	6	90
C74	control	1	18	equal to baccalaureate	22.2222				3	1	13	4	14	0	2	5	42	9	5	14	100	100	100	5.4	5.4	5.4	100
C75	control	1	18	equal to baccalaureate	20.2812				14	10	6	1	10	0	7	3	51	9	8	17	90	100	100	5.4	4.8	6	100
C76	control	1	18	equal to baccalaureate	21.0498				5	1	3	8	6	1	1	6	31	7	1	8	60	40	80	5.4	5.4	5.4	100
C77	control	1	20	equal to baccalaureate	24.4444				2	2	1	0	5	1	3	2	16	12	3	15	90	100	80	4.1	3.6	4.6	100
C78	control	1	18	equal to baccalaureate	19.8347				3	3	9	8	3	5	4	11	46	9	7	16	70	60	80	3.7	3.4	4	100
C79	control	1	19	superior to baccalaureate	18.3655				0	2	2	3	1	0	0	5	13	4	1	5	100	100	100	9	8.2	9.8	100
C80	control	1	20	superior to baccalaureate	25.1429				3	5	18	4	9	1	0	1	41	6	0	6	90	80	100	4.5	4	5	100
C81	control	1	21	superior to baccalaureate	20.9572				3	3	8	5	1	0	1	4	25	8	4	12	80	80	80	5.1	3.8	6.4	90
C82	control	1	24	superior to baccalaureate	22.6347				1	1	3	8	4	0	0	3	20	12	4	16	70	80	80	5.3	5.6	5	100
C83	control	1	24	superior to baccalaureate	20.8209				5	2	17	10	0	5	3	4	46	10	8	18	90	80	100	6.4	5.8	7	100
C84	control	1	20	superior to baccalaureate	22.8374				5	3	5	1	5	0	0	3	22	10	0	10	80	75	83.3333	4.1	4.6	3.6	100
C85	control	1	22	superior to baccalaureate	19.4674				0	1	1	3	1	0	0	2	8	7	0	7	80	80	80	3.8	3.6	4	100
C86	control	1	18	superior to baccalaureate	21.1457				0	3	1	4	5	2	0	3	18	7	2	9	80	80	80	6.8	6.2	7.4	100
C87	control	1	20	superior to baccalaureate	19.6052				1	2	16	4	2	6	6	5	42	7	5	12	80	60	100	4.5	4.6	4.4	100
C88	control	1	21	equal to baccalaureate	19.9432				0	4	7	4	2	0	1	2	20	14	9	23	50	40	60	3.9	4.8	3	90
C89	control	1	20	superior to baccalaureate	19.4932				3	3	9	3	1	0	5	1	25	9	2	11	90	80	100	6.6	6.4	6.8	100
C90	control	1	22	superior to baccalaureate	22.0386				0	4	6	7	0	3	0	3	23	9	5	14	88.8889	100	75	4.9	4.6	5.2	80
C91	control	1	17	superior to baccalaureate	20.202				1	5	5	3	6	3	0	3	26	8	2	10	80	60	100	2.7	3	2.4	100
C92	control	1	14	inferior to baccalaureate	25.71				10	3	7	5	4	5	11	10	55	13	7	20	77.7778	100	60	2.1	1.6	2.6	90
C93	control	1	21	superior to baccalaureate	24.61				5	1	17	8	7	0	0	6	44	10	10	20	80	60	100	4.3	3.2	5.4	100
C94	control	1	14	inferior to baccalaureate	18.08				5	8	7	12	8	4	13	21	78	14	7	21	80	75	80	2.1	2	2.2	90
C95	control	1	15	inferior to baccalaureate	23.59				3	4	14	14	2	11	6	3	57	17	5	22	55.5556	75	40	2.5	2	3	90
A01	anorexic	2	18	equal to baccalaureate	15.04	between 19 and 36 months	78	1	6	0	20	16	4	7	25	9	87	16	11	27	90	100	80	3.1	2.8	3.4	50
A02	anorexic	2	23	equal to baccalaureate	13.83	superior to 36 months	85	2	0	0	7	1	3	3	2	12	28	6	6	12	40	40	40	3.7	2	5.4	100
A03	anorexic	2	20	superior to baccalaureate	14.17	superior to 36 months	42	1	0	0	13	5	5	1	0	3	27	3	1	4	37.5	66.6667	20	2.5	1.75	3.25	80
A04	anorexic	2	20	superior to baccalaureate	14.17	between 11 and 18 months	22	1	8	0	9	4	3	7	0	12	43	7	3	10	60	100	20	2.4	2.8	2	100
A05	anorexic	2	17	inferior to baccalaureate	13.59	superior to 36 months	12	6	3	0	3	6	5	6	1	7	31	6	4	10	33.3333	25	40	2.66667	2.25	3	90
A06	anorexic	2	20	equal to baccalaureate	14.53	superior to 36 months	48	2	17	0	27	21	11	11	14	17	118	21	17	38	20	33.3333	0	1.8	2	1.5	50
A07	anorexic	2	17	equal to baccalaureate	14.19	between 11 and 18 months	83	3	8	4	14	6	8	1	11	9	61	12	5	17	57.1429	33.3333	75	3	3	3	70
A08	anorexic	2	16	inferior to baccalaureate	14.01	between 19 and 36 months	49	1	1	0	1	5	11	4	11	8	41	7	4	11	100	100	100	2.2	2	2.4	100
A09	anorexic	2	16	inferior to baccalaureate	16.95	superior to 36 months	39	4	17	4	23	18	12	11	20	11	116	14	9	23	62.5	100	40	2.75	2.75	2.75	80
A10	anorexic	2	22	superior to baccalaureate	14.87	inferior or equal to 10 months	21	1	13	0	9	16	6	5	13	4	66	12	9	21	50	60	40	2.7	3	2.4	100
A11	anorexic	2	18	equal to baccalaureate	15.36	superior to 36 months	45	4	20	1	27	24	13	16	25	6	132	20	15	35	83.3333	100	50	2.66667	2.75	2.5	60
A12	anorexic	2	20	inferior to baccalaureate	17.09	between 11 and 18 months	53	1	1	0	9	9	1	5	3	8	36	10	8	18	87.5	100	80	3.125	3	3.2	80
A13	anorexic	2	21	equal to baccalaureate	15.12	between 19 and 36 months	83	2	3	0	12	10	4	7	8	2	46	6	6	12	20	20	20	1.9	1.6	2.2	100
A14	anorexic	2	16	inferior to baccalaureate	14.36	superior to 36 months	97	4	9	0	10	4	10	14	16	15	78	18	5	23	50	40	66.6667	2.125	2	2.33333	80
A15	anorexic	2	24	inferior to baccalaureate	16.52	inferior or equal to 10 months	18	2	9	0	19	5	1	5	12	16	67	11	6	17	66.6667	75	60	2.66667	3	2.4	80
A16	anorexic	2	13	inferior to baccalaureate	14.96	inferior or equal to 10 months	4	1	7	0	3	12	11	1	15	23	72	10	2	12	80	80	80	2.4	1.8	3	100
A17	anorexic	2	19	superior to baccalaureate	11.72	between 19 and 36 months	21	5	5	0	10	15	2	9	18	12	71	8	10	18	30	20	40	5.2	6	4.4	100
A18	anorexic	2	20	equal to baccalaureate	14.92	inferior or equal to 10 months	84	1	14	0	22	12	12	9	21	21	111	13	10	23	100	100	100	3.1	3.2	3	100
A19	anorexic	2	17	inferior to baccalaureate	15.61	between 19 and 36 months	21	1	6	2	6	16	2	12	20	3	67	12	7	19	80	60	100	2	2.4	1.6	100
A20	anorexic	2	21	superior to baccalaureate	14.32	between 19 and 36 months	22	1	12	0	22	6	8	0	14	3	65	13	7	20	60	40	80	2.9	3.4	2.4	100
A21	anorexic	2	18	inferior to baccalaureate	14.82	between 19 and 36 months	38	10	2	0	7	10	10	3	15	12	59	14	5	19	20	20	20	6.3	5.4	7.2	100
A22	anorexic	2	19	equal to baccalaureate	13.56	inferior or equal to 10 months	85	1	16	0	22	16	10	2	16	23	105	19	9	28	66.6667	60	75	6.66667	6.6	6.75	90
A23	anorexic	2	22	equal to baccalaureate	14.4	between 19 and 36 months	48	2	12	0	14	10	8	3	3	12	62	12	6	18	70	60	80	2.4	2	2.8	100
A24	anorexic	2	22	superior to baccalaureate	16.98	superior to 36 months	15	1	3	0	2	9	11	11	6	6	48	1	4	5	77.7778	80	75	2.88889	2.4	3.5	80
A25	anorexic	2	19	equal to baccalaureate	17.64	superior to 36 months	16	1	21	2	27	10	3	12	17	11	103	14	6	20	66.6667	80	50	1.66667	1.8	1.5	90
A26	anorexic	2	14	inferior to baccalaureate	15.86		6	3	18	0	23	21	10	10	25	11	118	17	10	27	90	100	80	4	3.6	4.4	100
A27	anorexic	2	16	inferior to baccalaureate	16.27	inferior or equal to 10 months	1	1	19	2	22	17	14	5	21	23	123	19	13	32	100	100	100	3.8	4	3.6	100
A28	anorexic	2	19	equal to baccalaureate	15.24	between 19 and 36 months	209	1	17	0	18	4	5	2	11	5	62	10	7	17	44.4444	50	40	2.55556	2.75	2.4	90
A29	anorexic	2	16	inferior to baccalaureate	15.32	superior to 36 months	252	2	18	0	26	19	12	11	28	10	124	19	7	26	88.8889	100	83.3333	4.11111	4.75	3.6	90
A30	anorexic	2	18	equal to baccalaureate	13.06	between 11 and 18 months	63	1	17	0	13	17	5	10	9	14	85	15	14	29	66.6667	75	60	2.88889	2.75	3	90
A31	anorexic	2	17	inferior to baccalaureate	15.7	between 19 and 36 months	8	1	0	0	3	5	6	2	3	13	32	1	1	2	20	0	40	5.4	4.4	6.4	100
A32	anorexic	2	17	inferior to baccalaureate	14.32	inferior or equal to 10 months	5	1	18	0	27	4	10	10	9	0	78	14	5	19	80	80	80	2.6	2.6	2.6	90
A33	anorexic	2	14	inferior to baccalaureate	15.81	between 11 and 18 months		2	0	0	0	3	4	2	2	3	14	7	5	12	70	60	80	2.9	3	2.8	100
A34	anorexic	2	19	equal to baccalaureate	18.74	superior to 36 months	224	2	14	0	14	10	0	8	13	7	66	18	10	28	66.6667	50	75	3.22222	3.6	2.75	90
A35	anorexic	2	13	inferior to baccalaureate	16.36	between 19 and 36 months	70	0	16	0	25	16	1	8	11	4	81	14	11	25	100	100	100	3.77778	4.2	3.25	90
A36	anorexic	2	21	superior to baccalaureate	13.11	inferior or equal to 10 months	41	1	5	0	10	9	5	6	4	3	42	11	5	16	50	40	60	2.6	2.4	2.8	100
A37	anorexic	2	16	inferior to baccalaureate	15.02	between 11 and 18 months	7	1	18	0	23	2	12	3	2	5	65	13	5	18	50	40	60	2.5	2.4	2.6	100
A38	anorexic	2	22	superior to baccalaureate	15.53	inferior or equal to 10 months	79	1	13	0	10	21	12	13	20	9	98	21	8	29	40	50	33.3333	2.1	2	2.2	70
A39	anorexic	2	21	superior to baccalaureate	17.52	inferior or equal to 10 months	41	1	7	9	8	10	11	3	21	18	87	20	9	29	70	60	80	4.5	5.2	3.8	100
A40	anorexic	2	21	superior to baccalaureate	17.41	inferior or equal to 10 months		1	8	0	9	15	10	1	2	7	52	12	4	16	77.7778	80	75	3	3	3	80
A41	anorexic	2	16	inferior to baccalaureate	16.87	between 11 and 18 months	100	1	17	4	27	27	12	10	26	19	142	20	11	31	71.4286	75	66.6667	3.14286	3.5	2.66667	70
A42	anorexic	2	20	equal to baccalaureate	13.71	between 11 and 18 months	41	1	11	0	15	11	8	7	24	3	79	9	6	15	70	100	40	1.9	1.6	2.2	100
A43	anorexic	2	15	inferior to baccalaureate	19.72	inferior or equal to 10 months	14	1	6	1	9	5	10	7	15	12	65	9	4	13	80	75	83.3333	4.7	4.6	4.8	100
A44	anorexic	2	16	inferior to baccalaureate	13.7	between 11 and 18 months	169	1	17	4	10	2	3	0	7	4	47	17	8	25	80	100	80	3.55556	4	3.2	90
A45	anorexic	2	16	inferior to baccalaureate	15.1	inferior or equal to 10 months	19	1	14	0	18	11	5	4	19	13	84	18	7	25	40	60	20	4.2	4.8	3.6	100
A46	anorexic	2	19	superior to baccalaureate	14.84	inferior or equal to 10 months	105	1	17	0	23	19	11	14	23	8	115	19	14	33	55.5556	80	25	5.66667	5.8	5.5	90
A47	anorexic	2	17	inferior to baccalaureate	15.92	superior to 36 months	40	1	1	0	3	7	1	8	15	0	35	6	4	10	66.6667	50	80	4.66667	4.75	4.6	90
A48	anorexic	2	16	inferior to baccalaureate	14.6	inferior or equal to 10 months	34	1	18	0	19	14	5	15	21	14	106	15	7	22	55.5556	60	50	3.11111	3	3.25	90
A49	anorexic	2	16	inferior to baccalaureate	15.66	superior to 36 months	38	4	5	0	11	13	6	12	9	6	62	16	9	25	60	60	60	4	3.8	4.2	100
A50	anorexic	2	14	inferior to baccalaureate		between 11 and 18 months	52	1	0	0	0	1	4	0	3	2	10	7	0	7	62.5	50	75	2.625	2.4	2.4	80
A51	anorexic	2	19	equal to baccalaureate	14.95	superior to 36 months	30	1	16	0	19	11	5	2	8	3	64	10	6	16	60	60	60	3.2	3.4	3	100
A52	anorexic	2	20	superior to baccalaureate	14.62	superior to 36 months	103	1	0	0	13	1	5	1	2	3	25	2	1	3	70	75	80	5.66667	5.25	6	100
A53	anorexic	2	16	inferior to baccalaureate	18.14	superior to 36 months	51	2	9	0	12	19	6	9	14	6	75	11	7	18	80	80	80	3.6	4	3.2	100
A54	anorexic	2	15	inferior to baccalaureate	14.92	inferior or equal to 10 months	101	1	0	0	3	1	2	0	3	4	13	5	2	7	40	40	40	4.9	4.6	5.2	100
A55	anorexic	2	16	inferior to baccalaureate	14.8	between 19 and 36 months	840	1	11	0	13	5	4	8	4	8	53	11	5	16	60	40	80	3.8	3.6	4	100
A56	anorexic	2	20	equal to baccalaureate	15.01	between 19 and 36 months	65	2	6	0	3	11	5	10	5	8	48	8	5	13	80	100	71.4286	3.7	3.8	3.6	100
A57	anorexic	2	14	inferior to baccalaureate		superior to 36 months	66	3	17	0	25	11	7	6	7	9	82	11	10	21	88.8889	100	80	4.44444	5	4	90
A58	anorexic	2	19	equal to baccalaureate	17.02	inferior or equal to 10 months	69	1	2	0	11	23	16	12	25	6	95	19	9	28	77.7778	80	75	3.55556	3.6	3.5	90
A59	anorexic	2	16	inferior to baccalaureate	15.2	between 11 and 18 months	20	1	18	5	27	10	8	4	13	7	92	12	5	17	62.5	75	50	2.875	3	2.75	80
A60	anorexic	2	20	superior to baccalaureate	14.29	inferior or equal to 10 months	8	1	3	0	12	14	12	12	0	0	53	7	4	11	70	80	60	6.2	5.2	7.2	100
A61	anorexic	2	17	equal to baccalaureate	13.77	between 19 and 36 months	65	1	20	0	23	17	11	13	25	7	116	17	12	29	70	100	40	6.2	5.8	6.6	100
A62	anorexic	2	15	inferior to baccalaureate	14.35	between 19 and 36 months	11	1	18	0	17	20	8	10	26	8	107	19	11	30	90	100	83.3333	2.4	2.5	3	100
A63	anorexic	2	17	inferior to baccalaureate		inferior or equal to 10 months	101	1	20	0	19	23	7	8	26	17	120	17	10	27	44.4444	60	25	5.22222	5.8	4.5	90
A64	anorexic	2	16	inferior to baccalaureate	14.31	between 11 and 18 months	22	3	3	0	2	8	13	4	1	8	39	11	3	14	80	60	100	3.6	3.6	3.6	100
A65	anorexic	2	16	inferior to baccalaureate	15.82	between 11 and 18 months	96	1	2	0	9	8	3	5	13	2	42	9	3	12	55.5556	33.3333	66.6667	4.33333	5.5	3.4	90
A66	anorexic	2	17	inferior to baccalaureate	15.09	between 19 and 36 months	27	3	21	1	26	15	10	11	25	19	128	20	13	33	80	80	80	4	3.4	4.6	100
A67	anorexic	2	15	inferior to baccalaureate	17.29	inferior or equal to 10 months	105	2	7	0	22	12	15	8	10	10	84	13	8	21	60	60	60	4.5	4	5	100
A68	anorexic	2	18	inferior to baccalaureate	14.12	between 19 and 36 months	28	2	21	0	24	24	9	13	17	21	129	21	10	31	55.5556	60	50	4.44444	4.6	4.25	90
A69	anorexic	2	21	superior to baccalaureate	16.6	between 19 and 36 months	40	1	11	1	11	7	15	9	9	12	75	16	7	23	80	80	80	3.4	2.2	4.6	90
A70	anorexic	3	24	superior to baccalaureate	13.38	superior to 36 months	41	2	10	4	16	16	16	6	20	13	101	21	11	32	77.7778	80	75	2.33333	2.6	2	90
A71	anorexic	3	20	equal to baccalaureate	12.9	superior to 36 months	28	1	15	2	17	17	10	12	16	7	96	14	11	25	33.3333	33.3333	0	2.5	2.75	2	60
A72	anorexic	3	23	superior to baccalaureate		inferior or equal to 10 months	20	1	21	9	18	21	13	11	25	13	131	17	8	25	30	40	20	3.3	3.4	3.2	100
A73	anorexic	3	15	inferior to baccalaureate	15.92	between 19 and 36 months	105	1	16	6	26	15	8	7	17	12	107	17	13	30	14.2857	0	33.3333	2.71429	2.5	3	70
A74	anorexic	3	22	superior to baccalaureate	17.31	between 11 and 18 months	83	1	16	8	26	20	10	2	10	13	105	16	4	20	62.5	60	66.6667	3.75	3.8	3.66667	80
A75	anorexic	3	19	equal to baccalaureate	18.29	between 11 and 18 months	77	1	15	2	16	14	10	11	20	12	100	16	8	24	66.6667	40	100	4.22222	4.4	4	90
A76	anorexic	3	22	superior to baccalaureate	15.85	inferior or equal to 10 months	22	3	5	0	6	6	6	5	11	20	59	15	6	21	90	100	80	2.5	2.2	2.8	100
A77	anorexic	3	24	superior to baccalaureate	23.23	between 11 and 18 months	434	1	18	9	19	13	10	6	5	14	94	12	7	19	60	60	60	3.8	3.4	4.2	100
A78	anorexic	3	18	equal to baccalaureate	15.39	between 19 and 36 months	34	1	5	5	2	3	11	9	4	5	44	8	5	13	60	75	50	2.4	2.4	2.4	100
A79	anorexic	3	15	inferior to baccalaureate	14.41	between 11 and 18 months	88	2	19	2	20	16	9	16	29	13	124	17	5	22	30	25	33.3333	3.5	3.6	3.4	90
A80	anorexic	3	19	inferior to baccalaureate	20.38	between 11 and 18 months	59	1	17	14	23	17	11	4	23	9	118	18	6	24	66.6667	80	50	3.22222	2.8	3.75	90
A81	anorexic	3	21	equal to baccalaureate	16.02	between 11 and 18 months		1	17	18	17	14	9	2	15	22	114	17	9	26	60	60	60	5.9	7	4.8	100
A82	anorexic	3	16	inferior to baccalaureate	17.04	between 19 and 36 months	40	2	15	4	23	18	15	17	16	17	125	13	6	19	20	20	20	3.1	3.2	3	100
A83	anorexic	3	22	superior to baccalaureate	16.2	inferior or equal to 10 months	36	1	12	5	9	17	11	13	24	1	92	16	10	26	80	100	60	5.8	5.8	5.8	100
A84	anorexic	3	17	inferior to baccalaureate	16.53	between 11 and 18 months	47	1	17	12	17	14	15	8	18	2	103	14	8	22	77.7778	80	75	3.66667	3.2	4.25	90
A85	anorexic	3	19	equal to baccalaureate	16.69	between 11 and 18 months	37	3	21	11	27	21	14	14	28	4	140	20	13	33	90	100	80	3.7	3.4	4	90
A86	anorexic	3	18	equal to baccalaureate	15	between 11 and 18 months	143	1	7	9	6	7	13	2	15	8	67	13	7	20	40	40	40	5.2	5.2	5.2	100
A87	anorexic	3	24	superior to baccalaureate	15.73	between 11 and 18 months		4	10	2	18	17	4	3	3	12	69	9	5	14	33.3333	40	25	2.66667	2.8	2.5	80
A88	anorexic	3	19	equal to baccalaureate	16.16	inferior or equal to 10 months	50	1	16	6	26	14	3	14	21	12	112	18	11	29	90	100	80	4.5	4.6	4.4	100
A89	anorexic	3	20	superior to baccalaureate	20.96	inferior or equal to 10 months	69	1	16	19	13	13	18	5	24	13	121	16	15	31	22.2222	20	25	2.77778	3	2.5	70
A90	anorexic	3	23	superior to baccalaureate	15.97	between 19 and 36 months	15	1	12	6	24	13	9	8	30	4	106	18	10	28	66.6667	75	60	2.66667	2.25	3	90
A91	anorexic	3	22	superior to baccalaureate	17.4	inferior or equal to 10 months	14	1	18	3	20	8	4	4	15	4	76	14	10	24	66.6667	66.6667	66.6667	4.66667	5.75	3.8	70
A92	anorexic		14	inferior to baccalaureate	15.54	between 19 and 36 months	63	4	0	0	0	4	2	2	0	2	10	4	3	7	80	80	80	2.4	2.4	2.4	100
A93	anorexic		19	equal to baccalaureate	13.4	superior to 36 months	14	1	6	2	13	7	4	4	5	13	54	10	11	21	60	40	80	4	3.4	4.6	90
A94	anorexic		15	inferior to baccalaureate	23.14	superior to 36 months	5	1	17	14	25	14	9	3	12	9	103	10	4	14	66.6667	80	50	2.22222	2.4	2	90
A95	anorexic		18	equal to baccalaureate	14.91	between 19 and 36 months	23	3	16	11	18	24	4	6	14	4	97	12	14	26	33.3333	50	20	2.55556	2.5	2.6	90

## Sheet: Legend
Variable	Description
Type_of_Trouble	1 = non clinical individuals 2 = Anorexic patients (restrictive type) 3 = Anorexic patients (binge/purging type)
Specificity_TOTAL	Proportion of specific memories recalled
Specificity_positive	Proportion of specific memories recalled in response to positive cues
Specificity_negative	Proportion of specific memories recalled in response to negative cues
Complexity	Mean score of complexity
Complexity_positive	Mean score of complexity for memories in response to positive cues
Complexity_negative	Mean score of complexity for memories in response to negative
Different_memories	Proportion of different memories
